# Supplementary material for: A Frequency-Dependent and Nonlinear, Time-Explicit Five-Layer Human Head Numerical Model for Realistic Estimation of Focused Acoustic Transmission Through the Human Skull for Noninvasive High-Intensity and High-Frequency Transcranial Ultrasound Stimulation: An Application to Neurological and Psychiatric Disorders
Source: Bioengineering (Basel). 2025 Oct 26;12(11):1161. doi: 10.3390/bioengineering12111161 (PMC12649367; doi:10.3390/bioengineering12111161)
Supplement: Supplementary file 1 [file bioengineering-12-01161-s001.zip]

Archive with 1 entries (1 files):
- bioengineering-3906777-supplementary.pdf
